# Supplementary material for: Peritoneal Fluid from Patients with Ovarian Endometriosis Displays Immunosuppressive Potential and Stimulates Th2 Response
Source: Int J Mol Sci. 2021 Jul 29;22(15):8134. doi: 10.3390/ijms22158134 (PMC8347337; doi:10.3390/ijms22158134)
Supplement: Supplementary file 1 [file ijms-22-08134-s001.zip]

Archive with 1 entries (1 files):
- ijms-1251724-supplementary.pdf
